# Supplementary material for: Research on the factors influencing tourist loyalty to outdoor music festivals: an application of stimulus-organism-response paradigm
Source: Front Psychol. 2025 May 22;16:1553211. doi: 10.3389/fpsyg.2025.1553211 (PMC12139457; doi:10.3389/fpsyg.2025.1553211)
Supplement: Supplementary file 1 [file Data_Sheet_1.zip]

Archive with 1 entries (1 files):
- SPSS.sav
